# Supplementary material for: SARS-CoV-2 variant Alpha has a spike-dependent replication advantage over the ancestral B.1 strain in human cells with low ACE2 expression
Source: PLoS Biol. 2022 Nov 16;20(11):e3001871. doi: 10.1371/journal.pbio.3001871 (PMC9710838; doi:10.1371/journal.pbio.3001871)
Supplement: S1 Table — (XLSX) [file pbio.3001871.s012.xlsx]

## Sheet: Tabelle1
Donor	Experiment no.
D1	1, 2, 3, 4
D2	1, 2
D3	1, 2
D4	3, 4
D5	3, 4
