# Supplementary material for: SARS-CoV-2 variant Alpha has a spike-dependent replication advantage over the ancestral B.1 strain in human cells with low ACE2 expression
Source: PLoS Biol. 2022 Nov 16;20(11):e3001871. doi: 10.1371/journal.pbio.3001871 (PMC9710838; doi:10.1371/journal.pbio.3001871)
Supplement: S2 Table — (XLSX) [file pbio.3001871.s013.xlsx]

## Sheet: Inoculum data
	Figure		Cell type	MOI	Log10 (PFU/ml)																					Comments
					B.1			Alpha/v1			Alpha/v2			Delta			rB.1			rB.1/Alpha-Spike			rAlpha/B.1-Spike
					1	2	3	1	2	3	1	2	3	1	2	3	1	2	3	1	2	3	1	2	3
	1 (cell lines)	C	Vero E6	0.001	2.30103	2.47712	2.47712	1.87506	1.87506	1.47712	2.39794	2.60206	2.30103
		D	Caco-2	0.01	3.54407	3.54407	3.47712	2.30103	2.47712	2.54407	3.60206	3.39794	3.60206
		E	Calu-3	0.01	3.54407	3.47712	3.69897	3.8451	3.81291	3.90309	3.47712	3.81291	3.74036
		F	Calu-3	0.1	4.40184	4.34384	4.4318	4.38185	4.42101	4.43573
		G	Calu-3	0.01	4.1347	4.14894	4.20165	3.95861	4	4.03779	3.69897	4.10474	4.0202
	2 (primary cells)	A	hNAECs	0.1
		B	hBAECs	0.5	5.27036	5.17609	5.36515	5.16273	5.29003	5.14894	5.12601	5.25767	5.14894
		D	Lung organoids	1
		E	Hamster
	3 (gene expr.)	A-E	Calu-3	2	6.13033	5.95424	5.90309				5.90309	6.07918	6.02119													Exp.1
					5.97772	5.95424	5.87506				5.97772	5.81291	5.92942													Exp.2
					6	5.60206	5.8451				5.90309	5.77815	5.81291													Exp.3
	4 (gene expr.)	A-I	hBAECs	0.5	5.36173	5.51851	5.47712				5.23045	5.34242	5.36173
		J	hBAECs	0.5	5.27036	5.17609	5.36515	5.16273	5.29003	5.14894	5.12601	5.25767	5.14894													same as 1B
	5 (S processing)	C	Vero E6	0.25	4.74	4.88	4.74				4.65	4.63	4.65													Exp.1
					5.22578	5.08894	5.34777				5.37358	5.40577	5.37358													Exp.2+3
	6 (fusion/entry)	D	Calu-3	1	6.14613	6.19033	5.87506				6.19033	6.24304	6.17609													Exp.1
					5.60206	6	5.8451				6.33244	6.11394	6.14613													Exp.2
					5.51851	5.4843	5.51851				5.61278	5.59106	5.60206													Exp.3-5
		E	A549	1	5.65321	5.47712	5.74036				6	6.02119	6.02119													Exp.1
					3.21748	3.14613	3.25527				3.57403	3.51188	3.52504													Exp.2
					5.51851	5.57403	5.65801				5.64836	5.65801	5.62839													Exp.3-5
	7 (H1299)	A	H1299-parental	0.01	3.47712	3.65321	3.54407				3.65321	3.60206	3.87506	3.60206	3.69897	3.87506
		B	H1299-parental	0.01													4	3.90309	3.97772	4.09691	3.92942	3.92942	3.95424	3.92942	4.02119
		E	H1299-parental + ACE2-KO	0.01	3.37571	3.97318	3.56427				3.34552	3.34766	3.727
		K	H1299-parental	0.01	3.40577	3.34777	3.37358				3.38021	3.26717	3.38917													Exp.1
					4.0607	3.92942	3.92942				3.30103	3.38021	3.36173													Exp.2
			Calu-3	0.01	4.16137	4.07918	4.13033				4.02119	3.8451	3.74036													Exp.1
					4.20412	4.16137	4.14613				4.09691	4.0607	4.16137													Exp.2
		L	H1299-parental	0.01													4.04	3.98	4.1	4.04	4.08	3.95	4	3.9	4	Exp.1
																	3.48	2.7	3.4	3.6	3.6	3.48	3.48	3.4	3	Exp.2
			Calu-3	0.01													4.41	4.34	4.41	4.37	4.35	4.39	4.28	4.24	4.35	Exp.1
																	3.78	3.78	3.78	3.78	3.6	3.6	3.4	3.7	3.74	Exp.2
