# Supplementary material for: SARS-CoV-2 variant Alpha has a spike-dependent replication advantage over the ancestral B.1 strain in human cells with low ACE2 expression
Source: PLoS Biol. 2022 Nov 16;20(11):e3001871. doi: 10.1371/journal.pbio.3001871 (PMC9710838; doi:10.1371/journal.pbio.3001871)
Supplement: S4 Table — (XLSX) [file pbio.3001871.s015.xlsx]

## Sheet: Tabelle1
Name	Sequence 5’ to 3’
huIFNB1-F	AGGATTCTGCATTACCTGAAGG
huIFNB1-R	GGCTAGGAGATCTTCAGTTTCG
huIFNB1-P	TCCACTCTGACTATGGTCCAGGCA
huIFNL1-F	GACGCCTTGGAAGAGTCACTC
huIFNL1-R	CCTACCTGGAGAAGCCTTAG
IL29_P	AGTTGCAGCTCTCCTGTCTTCCCCG
hMXA_F	TTCAGACCTGATGGCCTATC
hMXA_R	TGGATGATCAAAGGGATGTGG
hMXA_P	CAGGAGGCCAGCAAGCGCCATC
hIL6_F	GGATTCAATGAGGAGACTTGC
hIL6_R	CACAGCTCTGGCTTGTTCC
hIL6_P	AATCATCACTGGTCTTTTGGAGTTTGAGG
hTNF-VOC Alpha_F	TGGCCCAGGCAGTCAGA
hTNF-VOC Alpha_R	TGTAGCCCATGTTGTAGCAAACC
hTNF-VOC Alpha_P	CATCTTCTCGAACCCCGAGTGACAAGC
hTBP_F	GCTGCGGTAATCATGAGGATAAG
hTBP_P	AGCCACGAACCACGGCACTGATTTT
hTBP_R	TGCACACCATTTTCCCAGAA
hACE2_F	TGCCTATCCTTCCTATATCAGTCCAA
hACE2_R	GAGTACAGATTTGTCCAAAATCTAC
hACE2_P	ATGCCTCCCTGCTCATTTGCTTGGT
hTMPRSS2	Hs01122322_m1 (ThermoFisher Scientific)
