# Supplementary material for: SARS-CoV-2 variant Alpha has a spike-dependent replication advantage over the ancestral B.1 strain in human cells with low ACE2 expression
Source: PLoS Biol. 2022 Nov 16;20(11):e3001871. doi: 10.1371/journal.pbio.3001871 (PMC9710838; doi:10.1371/journal.pbio.3001871)
Supplement: S1 Data — (XLSX) [file pbio.3001871.s019.xlsx]

## Sheet: 1B
	MOI 0.01						MOI 0.001
B.1	32	34	33	35	38	35	39	37	41	40	39	40
B.1.1.7/v1	34	41	47	54	45	55	56	46	56	63	60	67
B.1.1.7/v2				48	42	46				52	68	63
Plotted: Mean + SD

## Sheet: 1C
hpi	B.1			B.1.1.7/v1			B.1.1.7/v2
1	0	0.69897	0.69897	0	0	0	0	0	0
16	3.39794	3.69897	3.60206	2.54407	2.54407	2.47712	2.30103	2.30103	2.39794
24	5.24304	5.16137	5.24304	4	3.90309	3.54407	3.65321	3.39794	3.39794
40	6.34242	6.33244	6.36173	5.77815	5.74036	5.92942	4.30103	4.30103	4.69897
48	6.35218	6.36173	6.43136	6.35218	6.0607	6.23045	5.31175	5.26717	5.43136
72	6	4.91285	6.0607	6.51851	6.40654	6.53148	6.25527	6.37107	6.40654
Plotted: Mean + SD

## Sheet: 1D
hpi	B.1			B.1.1.7/v1			B.1.1.7/v2
1	1.17609	1.17609	1.17609	0	0	0	0.69897	1.17609	1
16	4.41497	4.40654	4.37107	3.20412	3.07918	3.25527	2.95424	3.17609	3.17609
24	5.90309	5.92942	5.77815	5.0607	4.90309	4.69897	4.24304	4.0607	4.23045
40	6.31175	6.33244	6.40654	6.23045	6.35218	6.23045	5.39794	5.60206	5.77815
48	6.54407	6.43136	6.45484	6.19033	6.0607	6.11394	5.95424	5.81291	5.97772
72	5.17609	5.47712	5.47712	6.20412	6.13033	6.30103	6.04139	5.92942	6.14613
Plotted: Mean + SD

## Sheet: 1E
hpi	B.1			B.1.1.7/v1			B.1.1.7/v2
1	0	0	0	0	0	0	0	0	0
16	3.42325	3.29003	3.41497	3.51188	3.49831	3.43933	3.04139	3.19033	3.11394
24	4.69897	4.54407	4.69897	4.69897	4.77815	4.81291	4.34242	4.46982	4.60206
40	5.51188	5.55023	5.57403	5.44716	5.57403	5.57403	4.97772	4.90309	5.07918
48	6.19033	6.27875	6.30103	6.0607	5.87506	6.0607	5.30103	5.32222	5.36173
72	6.07918	6	6.14613	5.36173	5.39794	5.4624	5.13033	5.09691	5.0607
Plotted: Mean + SD

## Sheet: 1F
	B.1			B.1.1.7/v1
1	0	1	0.699	0	0	0
4	0	1	1.301	0	0.699	0.699
5	0.699	1.301	1.1761	0	0	0
6	2.3736	2.1761	2.3819	1	1.4771	1
7	3.5088	3.291	3.5149	2.587	2.3108	2.5661
8	3.7975	3.7331	3.7614	3.3736	3.2704	3.3565
9	4.3324	4.2304	4.2041	3.6532	3.5384	3.5268
10	4.3118	4.2304	4.1903	3.7295	3.7068	3.7579
Plotted: Mean + SD

## Sheet: 1G
	984			B.1.1.7/v1			B.1.1.7/v2			B.1			B.1.1.7/v1			B.1.1.7/v2
Inoc	4.1347	4.14894	4.20165	3.95861	4	4.03779	3.69897	4.10474	4.0202	4.1347	4.14894	4.20165	3.95861	4	4.03779	3.69897	4.10474	4.0202
24	5.62606	5.56606	5.5966	5.22578	5.24864	5.22578	5.04139	5.23045	5.16137	4.77485	4.76479	4.7068	4.62606	4.59208	4.5552	4.61662	4.59208	4.5552
48	5.88546	5.9224	5.94538	5.695	5.73676	5.74036	5.37358	5.45692	5.36515	5.59106	5.58546	5.51188	5.44716	5.33244	5.35218	5.09691	5.17609	5.02119
Plotted: Mean + SD

## Sheet: 1H
1:1	B.1			B.1.1.7/v1
p5	76.9	78.7	78.6	23.1	21.3	21.4
p4	75.9	76.2	76.3	24.1	23.8	23.7
p3	71.9	71.9	71.1	28.1	28.1	28.9
p2	66.7	65.7	64.5	33.3	34.3	35.5
p1	64.4	64.7	61.4	35.6	35.3	38.6
p0	49.8	52.2	51.4	50.2	47.8	48.6
Inoculum	60.9	60.9	60.9	39.1	39.1	39.1
9:1	B.1			B.1.1.7/v1
p5	92.5	91.5	91.9	7.5	8.5	8.1
p4	93.4	92.7	92.7	6.6	7.3	7.3
p3	92.3	93.4	92.8	7.7	6.6	7.2
p2	91.9	93.4	94.4	8.1	6.6	5.6
p1	95.2	95.5	95.6	4.8	4.5	4.4
p0	95.5	95.9	100	4.5	4.1	0
Inoculum	95.5	95.5	95.5	4.5	4.5	4.5
1:9	B.1			B.1.1.7/v1
p5	53	61.8	62.8	47	38.2	37.2
p4	48.3	50.6	46.8	51.7	49.4	53.2
p3	39.4	40.9	36.9	60.6	59.1	63.1
p2	29.5	27	25.2	70.5	73	74.8
p1	21.9	19.8	23.5	78.1	80.2	76.5
p0	13.4	11.8	11.1	86.6	88.2	88.9
Inoculum	15.6	15.6	15.6	84.4	84.4	84.4
Plotted: Mean

## Sheet: 2A
	B.1 apical					B.1.1.7/v.2 apical					B.1 basolateral					B.1.1.7/v.2 basolateral
0	3.64147	3.51851	3.81158	3.4216	3.70243	3.39094	3.2878	3.35025	3.21484	3.55871	1.8451	1.8451	1.8451	1.8451	1.8451	1.8451	1.8451	1.8451	1.8451	1.8451
16	3.22011	4.07918	3.63246	4.01703	4.01703	4.99388	4.91487	4.68574	4.47712	4.48287	1.8451	1.8451	1.8451	1.8451	1.8451	1.8451	1.8451	1.8451	1.8451	1.8451
24	3.4014	4.17026	4.65896	4.07918	4.47129	5.15229	4.61909	4.95424	4.51055	4.67302	1.8451	1.8451	1.8451	1.8451	1.8451	1.8451	1.8451	1.8451	1.8451	1.8451
48	4	5.5966	7.02119	4.99826	6.45025	6.13033	6.44716	7.66464	6.36173	6.87967	1.8451	1.8451	1.8451	1.8451	1.8451	1.8451	1.8451	1.8451	1.8451	1.8451
72	4.0569	6.18752	7.41162	5.48855	7.11727	5.91855	5.85431	7.06819	5.84757	6.99476	1.8451	1.8451	1.8451	1.8451	1.8451	1.8451	1.8451	1.8451	1.8451	1.8451
96	4.70842	7.29226	8.16435	6.47129	7.97405	7.1271	7.62531	7.44091	7.34635	7.22789	1.8451	1.90309	2.80618	1.8451	1.8451	1.8451	1.8451	1.8451	2.20412	1.8451
144	5.83378	7.12385	6.60853	7.17609	6.92428	6.78817	6.92531	5.4216	7.39794	6.61066	1.8451	1.8451	2.20412	3.12057	1.8451	1.8451	1.8451	1.8451	2.50515	1.8451
192	6.27875	5.47276	4.902	7.44091	4.90526	4.95376	4.97313	4.34242	6.45332	3.78533	1.8451	1.8451	1.8451	3.07918	1.8451	1.8451	1.8451	1.8451	1.90309	1.8451
240	5.76641	3.79518	2.29003	6.23045	2.96142	3.81823	5.11059	2.29003	4.49693	2.29003	1.8451	1.8451	1.8451	1.90309	1.8451	1.8451	1.8451	1.8451	1.8451	1.8451
Plotted: Mean + SD

## Sheet: 2B
	B.1			B.1.1.7/v1			B.1.1.7/v2
1	0	2.30103	2.17609	0	2.47712	2.39794	2.30103	2	0
16	2.17609	2	2.17609	0	0	2	2	2.65321	2
24	3.1347	3.29105	3.25964	2.61182	3.03779	3.11998	3.31079	3.40577	2.91285
48	4.32034	4.54967	4.36515	4.54967	4	4.41345	4.43573	4.90309	4.49009
72	4.36515	4.57139	4.80987	4.72576	4.58186	4.85348	4.53264	4.78791	4.93633
Plotted: Mean + SD

## Sheet: 2C
		B.1				B.1.1.7/v1
Supernatant	24	6.68715	6.56873	6.64777	6.74821	6.60029	6.45089	6.37022	6.9779
	48	7.07479	7.03849	7.06508	7.04342	6.8427	6.94211	6.95488	6.9376
	72	7.55749	7.07418	6.98986	6.97264	7.70492	7.01146	8.50366	7.68093
Organoid lysate	24	8.39587	8.98081	8.50672	8.49908	8.82095	8.62402	8.32831	8.80191
	48	8.54864	9.08704	8.78978	8.64243	8.97033	8.66653	9.61707	9.9628
	72	10.0317	9.21666	9.38272	8.23531	9.62734	10.222	9.34184	9.47868
Plotted: Mean + SD

[truncated: 73 more sheets: 2D, 2E, 3A, 3B, 3C, 3D, 3E, 4A, 4B, 4C, 4D, 4E, 4F, 4G, 4H, 4I, 4J, 5A, 5B, 5C …]
